# Supplementary material for: Gestational Age-Dependent Regulation of Transthyretin in Mice during Pregnancy
Source: Biology (Basel). 2023 Jul 26;12(8):1048. doi: 10.3390/biology12081048 (PMC10451295; doi:10.3390/biology12081048)
Supplement: Supplementary file 1 [file biology-12-01048-s001.zip]

Archive with 1 entries (1 files):
- biology-2499049-supplementary.pdf
